# Supplementary material for: scExtract: leveraging large language models for fully automated single-cell RNA-seq data annotation and prior-informed multi-dataset integration
Source: Genome Biol. 2025 Jun 19;26:174. doi: 10.1186/s13059-025-03639-x (PMC12178070; doi:10.1186/s13059-025-03639-x)
Supplement: Supplementary file 2 — Additional file 2. Table S1: Cellxgene datasets used for annotation accuracy evaluation. [file 13059_2025_3639_MOESM2_ESM.xlsx]

## Sheet: All sample
Table S1: Cellxgene datasets used for annotation accuracy evaluation
Dataset No.	Article	cellxgene Link	Processing Details	Raw Data	Tissue	Journal
sample1	Immunophenotyping of COVID-19 and influenza highlights the role of type I interferons in development of severe COVID-19	https://cellxgene.cziscience.com/collections/4f889ffc-d4bc-4748-905b-8eb9db47a2ed	Start from GSE	GSE149689	blood	Sci. Immunol.
sample2	Generation of complex bone marrow organoids from human induced pluripotent stem cells	https://cellxgene.cziscience.com/collections/257ce7fb-ab27-4772-8a06-9fe8385816b2		E-MTAB-13382	placenta (organoid)	nature method
sample3	Single-Cell Analysis of Crohn’s Disease Lesions Identifies a Pathogenic Cellular Module Associated with Resistance to Anti-TNF Therapy	https://cellxgene.cziscience.com/collections/2b02dff7-e427-4cdc-96fb-c0f354c099aa	Start from GSE; Only parts of data uploaded to cellxgene platform	GSE134809	ileum	Cell
sample4	Single-cell transcriptome profiling of the human developing spinal cord reveals a conserved genetic programme with human-specific features	https://cellxgene.cziscience.com/collections/847fafc3-41a1-4a0d-9461-0328c88e9b13	Start from GSE	GSE171892	neural tube	Development
sample5	Identification of distinct tumor cell populations and key genetic mechanisms through single cell sequencing in hepatoblastoma	https://cellxgene.cziscience.com/collections/a261413d-835b-4f1e-ab0c-dada55ea6afd	Start from GSE; No author defined cell type, using standard cell type	GSE180665	liver	COMMUNICATIONS BIOLOGY
sample6	Molecular signatures underlying neurofibrillary tangle susceptibility in Alzheimer’s disease	https://cellxgene.cziscience.com/collections/b953c942-f5d8-434f-9da7-e726ba7c1481	No distinct cell types	GSE129308	prefrontal cortex	Neuron
sample7	Single cell RNA sequencing of human liver reveals distinct intrahepatic macrophage populations	https://cellxgene.cziscience.com/collections/bd5230f4-cd76-4d35-9ee5-89b3e7475659		GSE115469	liver	NATURE COMMUNICATIONS
sample8	Single cell transcriptional and chromatin accessibility profiling redefine cellular heterogeneity in the adult human kidney	https://cellxgene.cziscience.com/collections/9b02383a-9358-4f0f-9795-a891ec523bcc	Start from GSE	GSE151302	cortex of kidney	NATURE COMMUNICATIONS
sample9	Single-cell profiling of healthy human kidney reveals features of sex-based transcriptional programs and tissue-specific immunity	https://cellxgene.cziscience.com/collections/dc3a5256-5c39-4a21-ac0c-4ede3e7b2323		GSE202109	cortex of kidney	NATURE COMMUNICATIONS
sample10	Single-Cell Transcriptomic Profiling Identifies Molecular Phenotypes of Newborn Human Lung Cells	https://cellxgene.cziscience.com/collections/28e9d721-6816-48a2-8d0b-43bf0b0c0ebc		lungmap.net	lung	genes
sample11	Single nucleus and spatial transcriptomic profiling of healthy human hamstring tendon	https://cellxgene.cziscience.com/collections/d2684035-a36e-458e-96af-8e37930bfdf6			tendon of semitendinosus	The FASEB Journal
sample12	Single-cell RNA-Seq analysis reveals cell subsets and gene signatures associated with rheumatoid arthritis disease activity	https://cellxgene.cziscience.com/collections/e1a9ca56-f2ee-435d-980a-4f49ab7a952b	Manually expand author cell type,downsample to 50000 cells		blood	JCI Insight
sample13	Human and mouse dermal fibroblast atlas	https://cellxgene.cziscience.com/collections/3c4f0970-7614-43de-beb7-6128b3cb74ed	Only one cell type represented		15 tissues	bioRxiv
sample14	A Coding and Non-Coding Atlas of the Human Arterial Cell	https://cellxgene.cziscience.com/collections/8f17ac63-aaba-44b5-9b78-60f121da4c2f	downsample to 50000 cells		10 tissues	bioRxiv
sample15	Ischemia Reperfusion Responses in Human Lung Transplants at the Single Cell Resolution	https://cellxgene.cziscience.com/collections/9f29fcd0-7075-4420-bd61-e2ec1aebad89	No pdf	GSE220797	5 tissues
sample16	Multiomic Profiling of Human Clonal Hematopoiesis Reveals Genotype and Cell-Specific Inflammatory Pathway Activation	https://cellxgene.cziscience.com/collections/0aab20b3-c30c-4606-bd2e-d20dae739c45	No author defined cell type, using standard cell type		blood	Blood advances
sample17	Single-nucleus chromatin accessibility and transcriptomic map of breast tissues of women of diverse genetic ancestry	https://cellxgene.cziscience.com/collections/77446b76-1c2d-4a71-8e59-0efd4374d98e	No author defined cell type, using standard cell type	GSE244594	breast upper outer quadrant of breast	nature medicine
sample18	Spatial and cell type transcriptional landscape of human cerebellar development	https://cellxgene.cziscience.com/collections/1b014f39-f202-45ae-bb7d-9286bddd8d8b		Sequence data (phs001908.v2.p1)	cerebellum	nature neuroscience
sample19	Pediatric FGID lamina propria of ileum biopsies.	https://cellxgene.cziscience.com/collections/a064d795-3b77-44ae-9fb5-beb57c567443	No author defined cell type, using standard cell type		lamina propria of small intestine	medRxiv
sample20	Impaired local intrinsic immunity to SARS-CoV-2 infection in severe COVID-19	https://cellxgene.cziscience.com/collections/35d0b748-3eed-43a5-a1c4-1dade5ec5ca0			nasopharynx	Cell
sample21	Distinct microbial and immune niches of the human colon	https://cellxgene.cziscience.com/collections/7681c7d7-0168-4892-a547-6f02a6430ace	Manually expand author cell type	E-MTAB-8007	4 tissues	Nature Immunology

## Sheet: Samples using for reproduction
Dataset No.	Article	Tissue	Journal
sample1	Immunophenotyping of COVID-19 and influenza highlights the role of type I interferons in development of severe COVID-19	blood	Sci. Immunol.
sample11	Single nucleus and spatial transcriptomic profiling of healthy human hamstring tendon	tendon of semitendinosus	The FASEB Journal
sample19	Pediatric FGID lamina propria of ileum biopsies.	lamina propria of small intestine	medRxiv
