# Supplementary material for: scExtract: leveraging large language models for fully automated single-cell RNA-seq data annotation and prior-informed multi-dataset integration
Source: Genome Biol. 2025 Jun 19;26:174. doi: 10.1186/s13059-025-03639-x (PMC12178070; doi:10.1186/s13059-025-03639-x)
Supplement: Supplementary file 3 — Additional file 3. Table S2: Prompt variation experiments for sensitivity testing. [file 13059_2025_3639_MOESM3_ESM.xlsx]

## Sheet: Claude3.5
Rep	Sample	cluster	cell_type	confidence	source	token_count
1	Enhanced_Guidance	0	PDGFRA+ fibroblast	High	Article-defined	655
1	Enhanced_Guidance	1	MKX+ fibroblast	High	Article-defined	655
1	Enhanced_Guidance	2	Fast-twitch skeletal muscle cell	High	Article-defined	655
1	Enhanced_Guidance	3	Transitional skeletal muscle cell	High	Article-defined	655
1	Enhanced_Guidance	4	Slow-twitch skeletal muscle cell	High	Article-defined	655
1	Enhanced_Guidance	5	Vascular endothelial cell	High	Article-defined	655
1	Enhanced_Guidance	6	Satellite cell	High	Article-defined	655
1	Enhanced_Guidance	7	Mural cell	High	Article-defined	655
1	Enhanced_Guidance	8	Lymphatic endothelial cell	Medium	Article-defined	655
1	Enhanced_Guidance	9	Adipocyte	High	Article-defined	655
1	Enhanced_Guidance	10	Macrophage	High	Article-defined	655
1	Enhanced_Guidance	11	Nerve cell	Medium	Article-defined	655
1	Enhanced_Guidance	12	T cell	High	Article-defined	655
1	Instruction_Reordering	0	PDGFRA+ fibroblast	High	Article-defined	583
1	Instruction_Reordering	1	MKX+ fibroblast	High	Article-defined	583
1	Instruction_Reordering	2	Fast-twitch skeletal muscle cell	High	Article-defined	583
1	Instruction_Reordering	3	Transitional skeletal muscle cell	High	Article-defined	583
1	Instruction_Reordering	4	Slow-twitch skeletal muscle cell	High	Article-defined	583
1	Instruction_Reordering	5	Vascular endothelial cell	High	Article-defined	583
1	Instruction_Reordering	6	Satellite cell	High	Article-defined	583
1	Instruction_Reordering	7	Mural cell	High	Article-defined	583
1	Instruction_Reordering	8	Lymphatic endothelial cell	Medium	Article-defined	583
1	Instruction_Reordering	9	Adipocyte	High	Article-defined	583
1	Instruction_Reordering	10	Macrophage	High	Article-defined	583
1	Instruction_Reordering	11	Nerve cell	Medium	Article-defined	583
1	Instruction_Reordering	12	T cell	High	Article-defined	583
1	Minimalistic_Annotation	0	PDGFRA+ fibroblast	High	Article-defined	714
1	Minimalistic_Annotation	1	MKX+ fibroblast	High	Article-defined	714
1	Minimalistic_Annotation	2	Fast-twitch skeletal muscle cell	High	Article-defined	714
1	Minimalistic_Annotation	3	Transitional skeletal muscle cell	High	Article-defined	714
1	Minimalistic_Annotation	4	Slow-twitch skeletal muscle cell	High	Article-defined	714
1	Minimalistic_Annotation	5	Vascular endothelial cell	High	Article-defined	714
1	Minimalistic_Annotation	6	Satellite cell	High	Article-defined	714
1	Minimalistic_Annotation	7	Mural cell	High	Article-defined	714
1	Minimalistic_Annotation	8	Lymphatic endothelial cell	Medium	Article-defined	714
1	Minimalistic_Annotation	9	Adipocyte	High	Article-defined	714
1	Minimalistic_Annotation	10	Macrophage	High	Article-defined	714
1	Minimalistic_Annotation	11	Nerve cell	Medium	Article-defined	714
1	Minimalistic_Annotation	12	T cell	High	Article-defined	714
1	Structural_Reformatting	0	PDGFRA+ fibroblast	High	Article-defined	836
1	Structural_Reformatting	1	MKX+ fibroblast	High	Article-defined	836
1	Structural_Reformatting	2	Fast-twitch skeletal muscle cell	High	Article-defined	836
1	Structural_Reformatting	3	Transitional skeletal muscle cell	High	Article-defined	836
1	Structural_Reformatting	4	Slow-twitch skeletal muscle cell	High	Article-defined	836
1	Structural_Reformatting	5	Vascular endothelial cell	High	Article-defined	836
1	Structural_Reformatting	6	Satellite cell	High	Article-defined	836
1	Structural_Reformatting	7	Mural cell	High	Article-defined	836
1	Structural_Reformatting	8	Lymphatic endothelial cell	High	Article-defined	836
1	Structural_Reformatting	9	Adipocyte	High	Article-defined	836
1	Structural_Reformatting	10	Macrophage	High	Article-defined	836
1	Terminology_Modification	0	PDGFRA+ fibroblast	Strong	Paper-referenced	671
1	Terminology_Modification	1	MKX+ fibroblast	Strong	Paper-referenced	671
1	Terminology_Modification	2	Fast-twitch skeletal muscle cell	Strong	Paper-referenced	671
1	Terminology_Modification	3	Transitional skeletal muscle cell	Strong	Paper-referenced	671
1	Terminology_Modification	4	Slow-twitch skeletal muscle cell	Strong	Paper-referenced	671
1	Terminology_Modification	5	Vascular endothelial cell	Strong	Paper-referenced	671
1	Terminology_Modification	6	Satellite cell	Strong	Paper-referenced	671
1	Terminology_Modification	7	Mural cell	Strong	Paper-referenced	671
1	Terminology_Modification	8	Lymphatic endothelial cell	Moderate	Paper-referenced	671
1	Terminology_Modification	9	Adipocyte	Strong	Paper-referenced	671
1	Terminology_Modification	10	Macrophage	Strong	Paper-referenced	671
1	Terminology_Modification	11	Nerve cell	Moderate	Paper-referenced	671
1	Terminology_Modification	12	T cell	Strong	Paper-referenced	671
1	original_response	0	PDGFRA+ fibroblast	High	Article-defined	425
1	original_response	1	MKX+ fibroblast	High	Article-defined	425
1	original_response	2	Fast-twitch skeletal muscle cell	High	Article-defined	425
1	original_response	3	Transitional skeletal muscle cell	High	Article-defined	425
1	original_response	4	Slow-twitch skeletal muscle cell	High	Article-defined	425
1	original_response	5	Vascular endothelial cell	High	Article-defined	425
1	original_response	6	Satellite cell	High	Article-defined	425
1	original_response	7	Mural cell	High	Article-defined	425
1	original_response	8	Lymphatic endothelial cell	High	Article-defined	425
1	original_response	9	Adipocyte	High	Article-defined	425
1	original_response	10	Macrophage	High	Article-defined	425
1	original_response	11	Nerve cell	Medium	Article-defined	425
1	original_response	12	T cell	High	Article-defined	425
2	Enhanced_Guidance	0	PDGFRA+ fibroblast	High	Article-defined	686
2	Enhanced_Guidance	1	MKX+ fibroblast	High	Article-defined	686
2	Enhanced_Guidance	2	Fast-twitch skeletal muscle cell	High	Article-defined	686
2	Enhanced_Guidance	3	Transitional skeletal muscle cell	High	Article-defined	686
2	Enhanced_Guidance	4	Slow-twitch skeletal muscle cell	High	Article-defined	686
2	Enhanced_Guidance	5	Vascular endothelial cell	High	Article-defined	686
2	Enhanced_Guidance	6	Satellite cell	High	Article-defined	686
2	Enhanced_Guidance	7	Mural cell	High	Article-defined	686
2	Enhanced_Guidance	8	Lymphatic endothelial cell	Medium	Knowledge-based	686
2	Enhanced_Guidance	9	Adipocyte	High	Article-defined	686
2	Enhanced_Guidance	10	Macrophage	High	Article-defined	686
2	Enhanced_Guidance	11	Nerve cell	Medium	Article-defined	686
2	Enhanced_Guidance	12	T cell	High	Article-defined	686
2	Instruction_Reordering	0	PDGFRA+ fibroblast	High	Article-defined	626
2	Instruction_Reordering	1	MKX+ fibroblast	High	Article-defined	626
2	Instruction_Reordering	2	Fast-twitch skeletal muscle cell	High	Article-defined	626
2	Instruction_Reordering	3	Transitional skeletal muscle cell	High	Article-defined	626
2	Instruction_Reordering	4	Slow-twitch skeletal muscle cell	High	Article-defined	626
2	Instruction_Reordering	5	Vascular endothelial cell	High	Article-defined	626
2	Instruction_Reordering	6	Satellite cell	High	Article-defined	626
2	Instruction_Reordering	7	Mural cell	High	Article-defined	626
2	Instruction_Reordering	8	Lymphatic endothelial cell	Medium	Article-defined	626
2	Instruction_Reordering	9	Adipocyte	High	Article-defined	626
2	Instruction_Reordering	10	Macrophage	High	Article-defined	626
2	Instruction_Reordering	11	Nerve cell	Medium	Article-defined	626
2	Instruction_Reordering	12	T cell	High	Article-defined	626
2	Minimalistic_Annotation	0	PDGFRA+ fibroblast	High	Article-defined	660
2	Minimalistic_Annotation	1	MKX+ fibroblast	High	Article-defined	660
2	Minimalistic_Annotation	2	Fast-twitch skeletal muscle cell	High	Article-defined	660
2	Minimalistic_Annotation	3	Transitional skeletal muscle cell	High	Article-defined	660
2	Minimalistic_Annotation	4	Slow-twitch skeletal muscle cell	High	Article-defined	660
2	Minimalistic_Annotation	5	Vascular endothelial cell	High	Article-defined	660
2	Minimalistic_Annotation	6	Satellite cell	High	Article-defined	660
2	Minimalistic_Annotation	7	Mural cell	High	Article-defined	660
2	Minimalistic_Annotation	8	Lymphatic endothelial cell	Medium	Article-defined	660
2	Minimalistic_Annotation	9	Adipocyte	High	Article-defined	660
2	Minimalistic_Annotation	10	Macrophage	High	Article-defined	660
2	Minimalistic_Annotation	11	Nerve cell	Medium	Article-defined	660
2	Minimalistic_Annotation	12	T cell	High	Article-defined	660
2	Structural_Reformatting	0	PDGFRA+ fibroblast	High	Article-defined	831
2	Structural_Reformatting	1	MKX+ fibroblast	High	Article-defined	831
2	Structural_Reformatting	2	Fast-twitch skeletal muscle cell	High	Article-defined	831
2	Structural_Reformatting	3	Transitional skeletal muscle cell	High	Article-defined	831
2	Structural_Reformatting	4	Slow-twitch skeletal muscle cell	High	Article-defined	831
2	Structural_Reformatting	5	Vascular endothelial cell	High	Article-defined	831
2	Structural_Reformatting	6	Satellite cell	High	Article-defined	831
2	Structural_Reformatting	7	Mural cell	High	Article-defined	831
2	Structural_Reformatting	8	Lymphatic endothelial cell	High	Article-defined	831
2	Structural_Reformatting	9	Adipocyte	High	Article-defined	831
2	Terminology_Modification	0	PDGFRA+ fibroblast	Strong	Paper-referenced	700
2	Terminology_Modification	1	MKX+ fibroblast	Strong	Paper-referenced	700
2	Terminology_Modification	2	Fast-twitch skeletal muscle cell	Strong	Paper-referenced	700
2	Terminology_Modification	3	Transitional skeletal muscle cell	Strong	Paper-referenced	700
2	Terminology_Modification	4	Slow-twitch skeletal muscle cell	Strong	Paper-referenced	700
2	Terminology_Modification	5	Vascular endothelial cell	Strong	Paper-referenced	700
2	Terminology_Modification	6	Satellite cell	Strong	Paper-referenced	700
2	Terminology_Modification	7	Mural cell	Strong	Paper-referenced	700
2	Terminology_Modification	8	Lymphatic endothelial cell	Moderate	Paper-referenced	700
2	Terminology_Modification	9	Adipocyte	Strong	Paper-referenced	700
2	Terminology_Modification	10	Macrophage	Strong	Paper-referenced	700
2	Terminology_Modification	11	Nerve cell	Moderate	Paper-referenced	700
2	Terminology_Modification	12	T cell	Strong	Paper-referenced	700
2	original_response	0	PDGFRA+ fibroblast	High	Article-defined	541
2	original_response	1	MKX+ fibroblast	High	Article-defined	541
2	original_response	2	Fast-twitch skeletal muscle cell	High	Article-defined	541
2	original_response	3	Transitional skeletal muscle cell	High	Article-defined	541
2	original_response	4	Slow-twitch skeletal muscle cell	High	Article-defined	541
2	original_response	5	Vascular endothelial cell	High	Article-defined	541
2	original_response	6	Satellite cell	High	Article-defined	541
2	original_response	7	Mural cell	High	Article-defined	541
2	original_response	8	Lymphatic endothelial cell	Medium	Article-defined	541
2	original_response	9	Adipocyte	High	Article-defined	541
2	original_response	10	Macrophage	High	Article-defined	541
2	original_response	11	Nerve cell	Medium	Article-defined	541
2	original_response	12	T cell	High	Article-defined	541
3	Enhanced_Guidance	0	PDGFRA+ fibroblast	High	Article-defined	674
3	Enhanced_Guidance	1	MKX+ fibroblast	High	Article-defined	674
3	Enhanced_Guidance	2	Fast-twitch skeletal muscle cell	High	Article-defined	674
3	Enhanced_Guidance	3	Transitional skeletal muscle cell	High	Article-defined	674
3	Enhanced_Guidance	4	Slow-twitch skeletal muscle cell	High	Article-defined	674
3	Enhanced_Guidance	5	Vascular endothelial cell	High	Article-defined	674
3	Enhanced_Guidance	6	Satellite cell	High	Article-defined	674
3	Enhanced_Guidance	7	Mural cell	High	Article-defined	674
3	Enhanced_Guidance	8	Lymphatic endothelial cell	Medium	Article-defined	674
3	Enhanced_Guidance	9	Adipocyte	High	Article-defined	674
3	Enhanced_Guidance	10	Macrophage	High	Article-defined	674
3	Enhanced_Guidance	11	Nerve cell	Medium	Article-defined	674
3	Enhanced_Guidance	12	T cell	High	Article-defined	674
3	Instruction_Reordering	0	PDGFRA+ fibroblast	High	Article-defined	749
3	Instruction_Reordering	1	MKX+ fibroblast	High	Article-defined	749
3	Instruction_Reordering	2	Fast-twitch skeletal muscle cell	High	Article-defined	749
3	Instruction_Reordering	3	Transitional skeletal muscle cell	High	Article-defined	749
3	Instruction_Reordering	4	Slow-twitch skeletal muscle cell	High	Article-defined	749
3	Instruction_Reordering	5	Vascular endothelial cell	High	Article-defined	749
3	Instruction_Reordering	6	Satellite cell	High	Article-defined	749
3	Instruction_Reordering	7	Mural cell	High	Article-defined	749
3	Instruction_Reordering	8	Lymphatic endothelial cell	Medium	Article-defined	749
3	Instruction_Reordering	9	Adipocyte	High	Article-defined	749
3	Instruction_Reordering	10	Macrophage	High	Article-defined	749
3	Instruction_Reordering	11	Nerve cell	Medium	Article-defined	749
3	Instruction_Reordering	12	T cell	High	Article-defined	749
3	Minimalistic_Annotation	0	PDGFRA+ fibroblast	High	Article-defined	674
3	Minimalistic_Annotation	1	MKX+ fibroblast	High	Article-defined	674
3	Minimalistic_Annotation	2	Fast-twitch skeletal muscle cell	High	Article-defined	674
3	Minimalistic_Annotation	3	Transitional skeletal muscle cell	High	Article-defined	674
3	Minimalistic_Annotation	4	Slow-twitch skeletal muscle cell	High	Article-defined	674
3	Minimalistic_Annotation	5	Vascular endothelial cell	High	Article-defined	674
3	Minimalistic_Annotation	6	Satellite cell	High	Article-defined	674
3	Minimalistic_Annotation	7	Mural cell	High	Article-defined	674
3	Minimalistic_Annotation	8	Lymphatic endothelial cell	Medium	Article-defined	674
3	Minimalistic_Annotation	9	Adipocyte	High	Article-defined	674
3	Minimalistic_Annotation	10	Macrophage	High	Article-defined	674
3	Minimalistic_Annotation	11	Nerve cell	Medium	Article-defined	674
3	Minimalistic_Annotation	12	T cell	High	Article-defined	674
3	Structural_Reformatting	0	PDGFRA+ fibroblast	High	Article-defined	848
3	Structural_Reformatting	1	MKX+ fibroblast	High	Article-defined	848
3	Structural_Reformatting	2	Fast-twitch skeletal muscle cell	High	Article-defined	848
3	Structural_Reformatting	3	Transitional skeletal muscle cell	High	Article-defined	848
3	Structural_Reformatting	4	Slow-twitch skeletal muscle cell	High	Article-defined	848
3	Structural_Reformatting	5	Vascular endothelial cell	High	Article-defined	848
3	Structural_Reformatting	6	Satellite cell	High	Article-defined	848
3	Structural_Reformatting	7	Mural cell	High	Article-defined	848
3	Structural_Reformatting	8	Lymphatic endothelial cell	Medium	Article-defined	848
3	Structural_Reformatting	9	Adipocyte	High	Article-defined	848
3	Terminology_Modification	0	PDGFRA+ fibroblast	Strong	Paper-referenced	546
3	Terminology_Modification	1	MKX+ fibroblast	Strong	Paper-referenced	546
3	Terminology_Modification	2	Fast-twitch skeletal muscle cell	Strong	Paper-referenced	546
3	Terminology_Modification	3	Transitional skeletal muscle cell	Strong	Paper-referenced	546
3	Terminology_Modification	4	Slow-twitch skeletal muscle cell	Strong	Paper-referenced	546
3	Terminology_Modification	5	Vascular endothelial cell	Strong	Paper-referenced	546
3	Terminology_Modification	6	Satellite cell	Strong	Paper-referenced	546
3	Terminology_Modification	7	Mural cell	Strong	Paper-referenced	546
3	Terminology_Modification	8	Lymphatic endothelial cell	Moderate	Paper-referenced	546
3	Terminology_Modification	9	Adipocyte	Strong	Paper-referenced	546
3	Terminology_Modification	10	Macrophage	Strong	Paper-referenced	546
3	Terminology_Modification	11	Nerve cell	Moderate	Paper-referenced	546
3	Terminology_Modification	12	T cell	Strong	Paper-referenced	546
3	original_response	0	PDGFRA+ fibroblast	High	Article-defined	479
3	original_response	1	MKX+ fibroblast	High	Article-defined	479
3	original_response	2	Fast-twitch skeletal muscle cell	High	Article-defined	479
3	original_response	3	Transitional skeletal muscle cell	High	Article-defined	479
3	original_response	4	Slow-twitch skeletal muscle cell	High	Article-defined	479
3	original_response	5	Vascular endothelial cell	High	Article-defined	479
3	original_response	6	Satellite cell	High	Article-defined	479
3	original_response	7	Mural cell	High	Article-defined	479
3	original_response	8	Lymphatic endothelial cell	Medium	Knowledge-based	479
3	original_response	9	Adipocyte	High	Article-defined	479
3	original_response	10	Macrophage	High	Article-defined	479
3	original_response	11	Nerve cell	Medium	Article-defined	479
3	original_response	12	T cell	High	Article-defined	479

## Sheet: Deepseek v3
Table S2: Prompt variation experiments for sensitivity testing
Rep	Sample	cluster	cell_type	confidence	source	token_count
1	Enhanced_Guidance	0	Fibroblast (PDGFRA+)	High	Article-defined	911
1	Enhanced_Guidance	1	Fibroblast (MKX+)	High	Article-defined	911
1	Enhanced_Guidance	2	Fast-twitch skeletal muscle cell	High	Article-defined	911
1	Enhanced_Guidance	3	Transitional skeletal muscle cell	High	Article-defined	911
1	Enhanced_Guidance	4	Slow-twitch skeletal muscle cell	High	Article-defined	911
1	Enhanced_Guidance	5	Endothelial cell (vascular)	High	Article-defined	911
1	Enhanced_Guidance	6	Satellite cell	High	Article-defined	911
1	Enhanced_Guidance	7	Mural cell	High	Article-defined	911
1	Enhanced_Guidance	8	Endothelial cell (lymphatic)	High	Article-defined	911
1	Enhanced_Guidance	9	Adipocyte	High	Article-defined	911
1	Enhanced_Guidance	10	Macrophage	High	Article-defined	911
1	Enhanced_Guidance	11	T cell	High	Article-defined	911
1	Enhanced_Guidance	12	Nerve cell (undefined)	High	Article-defined	911
1	Enhanced_Guidance	13	Dendritic cell	High	Article-defined	911
1	Instruction_Reordering	0	PDGFRA+ fibroblasts	High	Article-defined	540
1	Instruction_Reordering	1	MKX+ fibroblasts	High	Article-defined	540
1	Instruction_Reordering	2	Fast-twitch skeletal muscle cells	High	Article-defined	540
1	Instruction_Reordering	3	Transitional skeletal muscle cells	High	Article-defined	540
1	Instruction_Reordering	4	Slow-twitch skeletal muscle cells	High	Article-defined	540
1	Instruction_Reordering	5	Vascular endothelial cells	High	Article-defined	540
1	Instruction_Reordering	6	Satellite cells	High	Article-defined	540
1	Instruction_Reordering	7	Mural cells	High	Article-defined	540
1	Instruction_Reordering	8	Lymphatic endothelial cells	High	Article-defined	540
1	Instruction_Reordering	9	Adipocytes	High	Article-defined	540
1	Instruction_Reordering	10	Macrophages	High	Article-defined	540
1	Instruction_Reordering	11	Dendritic cells	High	Article-defined	540
1	Instruction_Reordering	12	Nerve cells	High	Article-defined	540
1	Instruction_Reordering	13	T cells	High	Article-defined	540
1	Minimalistic_Annotation	0	Fibroblast	High	Article-defined	643
1	Minimalistic_Annotation	1	Fibroblast	High	Article-defined	643
1	Minimalistic_Annotation	2	Skeletal muscle cell (fast-twitch)	High	Article-defined	643
1	Minimalistic_Annotation	3	Skeletal muscle cell (transitional)	High	Article-defined	643
1	Minimalistic_Annotation	4	Skeletal muscle cell (slow-twitch)	High	Article-defined	643
1	Minimalistic_Annotation	5	Endothelial cell	High	Article-defined	643
1	Minimalistic_Annotation	6	Satellite cell	High	Article-defined	643
1	Minimalistic_Annotation	7	Mural cell	High	Article-defined	643
1	Minimalistic_Annotation	8	Lymphatic endothelial cell	High	Article-defined	643
1	Minimalistic_Annotation	9	Adipocyte	High	Article-defined	643
1	Minimalistic_Annotation	10	Macrophage	High	Article-defined	643
1	Minimalistic_Annotation	11	Dendritic cell	Medium	Knowledge-based	643
1	Minimalistic_Annotation	12	Nerve cell	High	Article-defined	643
1	Minimalistic_Annotation	13	T cell	High	Article-defined	643
1	Structural_Reformatting	0	Fibroblast (PDGFRA+)	High	Article-defined	1027
1	Structural_Reformatting	1	Fibroblast (MKX+)	High	Article-defined	1027
1	Structural_Reformatting	2	Skeletal muscle cell (Fast-twitch)	High	Article-defined	1027
1	Structural_Reformatting	3	Skeletal muscle cell (Transitional)	High	Article-defined	1027
1	Structural_Reformatting	4	Skeletal muscle cell (Slow-twitch)	High	Article-defined	1027
1	Structural_Reformatting	5	Endothelial cell (Vascular)	High	Article-defined	1027
1	Structural_Reformatting	6	Satellite cell	High	Article-defined	1027
1	Structural_Reformatting	7	Mural cell	High	Article-defined	1027
1	Structural_Reformatting	8	Endothelial cell (Lymphatic)	High	Article-defined	1027
1	Structural_Reformatting	9	Adipocyte	High	Article-defined	1027
1	Structural_Reformatting	10	Macrophage	High	Article-defined	1027
1	Structural_Reformatting	11	T cell	Medium	Article-defined	1027
1	Terminology_Modification	0	Fibroblast (PDGFRA+)	Strong	Paper-referenced	683
1	Terminology_Modification	1	Fibroblast (MKX+)	Strong	Paper-referenced	683
1	Terminology_Modification	2	Skeletal muscle cell (Fast-twitch)	Strong	Paper-referenced	683
1	Terminology_Modification	3	Skeletal muscle cell (Transitional)	Strong	Paper-referenced	683
1	Terminology_Modification	4	Skeletal muscle cell (Slow-twitch)	Strong	Paper-referenced	683
1	Terminology_Modification	5	Endothelial cell (Vascular)	Strong	Paper-referenced	683
1	Terminology_Modification	6	Satellite cell	Strong	Paper-referenced	683
1	Terminology_Modification	7	Mural cell	Strong	Paper-referenced	683
1	Terminology_Modification	8	Endothelial cell (Lymphatic)	Strong	Paper-referenced	683
1	Terminology_Modification	9	Adipocyte	Strong	Paper-referenced	683
1	Terminology_Modification	10	Macrophage	Strong	Paper-referenced	683
1	Terminology_Modification	11	Unidentified	Tentative	Background-knowledge	683
1	Terminology_Modification	12	Nerve cell (Undefined nervous system cell)	Moderate	Paper-referenced	683
1	Terminology_Modification	13	T cell	Moderate	Paper-referenced	683
1	original_response	0	PDGFRA+ fibroblasts	High	Article-defined	397
1	original_response	1	MKX+ fibroblasts	High	Article-defined	397
1	original_response	2	Fast-twitch skeletal muscle cells	High	Article-defined	397
1	original_response	3	Transitional skeletal muscle cells	High	Article-defined	397
1	original_response	4	Slow-twitch skeletal muscle cells	High	Article-defined	397
1	original_response	5	Vascular endothelial cells	High	Article-defined	397
1	original_response	6	Satellite cells	High	Article-defined	397
1	original_response	7	Mural cells	High	Article-defined	397
1	original_response	8	Lymphatic endothelial cells	High	Article-defined	397
1	original_response	9	Adipocytes	High	Article-defined	397
1	original_response	10	Macrophages	High	Article-defined	397
1	original_response	11	T cells	High	Article-defined	397
1	original_response	12	Nerve cells	High	Article-defined	397
1	original_response	13	Dendritic cells	High	Article-defined	397
2	Enhanced_Guidance	0	Fibroblast (PDGFRA+)	High	Article-defined	891
2	Enhanced_Guidance	1	Fibroblast (MKX+)	High	Article-defined	891
2	Enhanced_Guidance	2	Fast-twitch skeletal muscle cell	High	Article-defined	891
2	Enhanced_Guidance	3	Transitional skeletal muscle cell	High	Article-defined	891
2	Enhanced_Guidance	4	Slow-twitch skeletal muscle cell	High	Article-defined	891
2	Enhanced_Guidance	5	Vascular endothelial cell	High	Article-defined	891
2	Enhanced_Guidance	6	Satellite cell	High	Article-defined	891
2	Enhanced_Guidance	7	Mural cell	High	Article-defined	891
2	Enhanced_Guidance	8	Lymphatic endothelial cell	High	Article-defined	891
2	Enhanced_Guidance	9	Adipocyte	High	Article-defined	891
2	Enhanced_Guidance	10	Macrophage	High	Article-defined	891
2	Enhanced_Guidance	11	Dendritic cell	Medium	Knowledge-based	891
2	Enhanced_Guidance	12	Nerve cell (undefined nervous system)	High	Article-defined	891
2	Enhanced_Guidance	13	T cell	High	Article-defined	891
2	Instruction_Reordering	0	PDGFRA+ fibroblasts	High	Article-defined	571
2	Instruction_Reordering	1	MKX+ fibroblasts	High	Article-defined	571
2	Instruction_Reordering	2	Fast-twitch skeletal muscle cells	High	Article-defined	571
2	Instruction_Reordering	3	Transitional skeletal muscle cells	High	Article-defined	571
2	Instruction_Reordering	4	Slow-twitch skeletal muscle cells	High	Article-defined	571
2	Instruction_Reordering	5	Vascular endothelial cells	High	Article-defined	571
2	Instruction_Reordering	6	Satellite cells	High	Article-defined	571
2	Instruction_Reordering	7	Mural cells	High	Article-defined	571
2	Instruction_Reordering	8	Lymphatic endothelial cells	High	Article-defined	571
2	Instruction_Reordering	9	Adipocytes	High	Article-defined	571
2	Instruction_Reordering	10	Macrophages	High	Article-defined	571
2	Instruction_Reordering	11	Dendritic cells	High	Article-defined	571
2	Instruction_Reordering	12	Nerve cells	High	Article-defined	571
2	Instruction_Reordering	13	T cells	High	Article-defined	571
2	Minimalistic_Annotation	0	Fibroblast	High	Article-defined	660
2	Minimalistic_Annotation	1	Fibroblast	High	Article-defined	660
2	Minimalistic_Annotation	2	Fast-twitch skeletal muscle cell	High	Article-defined	660
2	Minimalistic_Annotation	3	Transitional skeletal muscle cell	High	Article-defined	660
2	Minimalistic_Annotation	4	Slow-twitch skeletal muscle cell	High	Article-defined	660
2	Minimalistic_Annotation	5	Endothelial cell	High	Article-defined	660
2	Minimalistic_Annotation	6	Satellite cell	High	Article-defined	660
2	Minimalistic_Annotation	7	Mural cell	High	Article-defined	660
2	Minimalistic_Annotation	8	Lymphatic endothelial cell	High	Article-defined	660
2	Minimalistic_Annotation	9	Adipocyte	High	Article-defined	660
2	Minimalistic_Annotation	10	Macrophage	High	Article-defined	660
2	Minimalistic_Annotation	11	Dendritic cell	Medium	Knowledge-based	660
2	Minimalistic_Annotation	12	Nerve cell	High	Article-defined	660
2	Minimalistic_Annotation	13	T cell	High	Article-defined	660
2	Structural_Reformatting	0	Fibroblast (PDGFRA+)	High	Article-defined	1031
2	Structural_Reformatting	1	Fibroblast (MKX+)	High	Article-defined	1031
2	Structural_Reformatting	2	Fast-twitch skeletal muscle cell	High	Article-defined	1031
2	Structural_Reformatting	3	Transitional skeletal muscle cell	High	Article-defined	1031
2	Structural_Reformatting	4	Slow-twitch skeletal muscle cell	High	Article-defined	1031
2	Structural_Reformatting	5	Endothelial cell	High	Article-defined	1031
2	Structural_Reformatting	6	Satellite cell	High	Article-defined	1031
2	Structural_Reformatting	7	Mural cell	High	Article-defined	1031
2	Structural_Reformatting	8	Lymphatic endothelial cell	High	Article-defined	1031
2	Structural_Reformatting	9	Adipocyte	High	Article-defined	1031
2	Structural_Reformatting	10	Macrophage	High	Article-defined	1031
2	Structural_Reformatting	11	Dendritic cell	High	Article-defined	1031
2	Terminology_Modification	0	Fibroblast (PDGFRA+)	Strong	Paper-referenced	661
2	Terminology_Modification	1	Fibroblast (MKX+)	Strong	Paper-referenced	661
2	Terminology_Modification	2	Fast-twitch skeletal muscle cell	Strong	Paper-referenced	661
2	Terminology_Modification	3	Transitional skeletal muscle cell	Strong	Paper-referenced	661
2	Terminology_Modification	4	Slow-twitch skeletal muscle cell	Strong	Paper-referenced	661
2	Terminology_Modification	5	Endothelial cell	Strong	Paper-referenced	661
2	Terminology_Modification	6	Satellite cell	Strong	Paper-referenced	661
2	Terminology_Modification	7	Mural cell	Strong	Paper-referenced	661
2	Terminology_Modification	8	Lymphatic endothelial cell	Strong	Paper-referenced	661
2	Terminology_Modification	9	Adipocyte	Strong	Paper-referenced	661
2	Terminology_Modification	10	Macrophage	Strong	Paper-referenced	661
2	Terminology_Modification	11	Unidentified	Tentative	Background-knowledge	661
2	Terminology_Modification	12	Nerve cell	Moderate	Paper-referenced	661
2	Terminology_Modification	13	T cell	Moderate	Paper-referenced	661
2	original_response	0	PDGFRA+ fibroblast	High	Article-defined	717
2	original_response	1	MKX+ fibroblast	High	Article-defined	717
2	original_response	2	Fast-twitch skeletal muscle cell	High	Article-defined	717
2	original_response	3	Transitional skeletal muscle cell	High	Article-defined	717
2	original_response	4	Slow-twitch skeletal muscle cell	High	Article-defined	717
2	original_response	5	Vascular endothelial cell	High	Article-defined	717
2	original_response	6	Satellite cell	High	Article-defined	717
2	original_response	7	Mural cell	High	Article-defined	717
2	original_response	8	Lymphatic endothelial cell	High	Article-defined	717
2	original_response	9	Adipocyte	High	Article-defined	717
2	original_response	10	Macrophage	High	Article-defined	717
2	original_response	11	Dendritic cell	Medium	Knowledge-based	717
2	original_response	12	Nerve cell	High	Article-defined	717
2	original_response	13	T cell	High	Article-defined	717
3	Enhanced_Guidance	0	Fibroblast (PDGFRA+)	High	Article-defined	978
3	Enhanced_Guidance	1	Fibroblast (MKX+)	High	Article-defined	978
3	Enhanced_Guidance	2	Fast-twitch skeletal muscle cell	High	Article-defined	978
3	Enhanced_Guidance	3	Transitional skeletal muscle cell	High	Article-defined	978
3	Enhanced_Guidance	4	Slow-twitch skeletal muscle cell	High	Article-defined	978
3	Enhanced_Guidance	5	Endothelial cell	High	Article-defined	978
3	Enhanced_Guidance	6	Satellite cell	High	Article-defined	978
3	Enhanced_Guidance	7	Mural cell	High	Article-defined	978
3	Enhanced_Guidance	8	Lymphatic endothelial cell	High	Article-defined	978
3	Enhanced_Guidance	9	Adipocyte	High	Article-defined	978
3	Enhanced_Guidance	10	Macrophage	High	Article-defined	978
3	Enhanced_Guidance	11	Unknown	Low	Knowledge-based	978
3	Enhanced_Guidance	12	Nerve cell (undefined nervous system)	Medium	Article-defined	978
3	Enhanced_Guidance	13	T cell	High	Article-defined	978
3	Instruction_Reordering	0	PDGFRA+ fibroblasts	High	Article-defined	551
3	Instruction_Reordering	1	MKX+ fibroblasts	High	Article-defined	551
3	Instruction_Reordering	2	Fast-twitch skeletal muscle cells	High	Article-defined	551
3	Instruction_Reordering	3	Transitional skeletal muscle cells	High	Article-defined	551
3	Instruction_Reordering	4	Slow-twitch skeletal muscle cells	High	Article-defined	551
3	Instruction_Reordering	5	Vascular endothelial cells	High	Article-defined	551
3	Instruction_Reordering	6	Satellite cells	High	Article-defined	551
3	Instruction_Reordering	7	Mural cells	High	Article-defined	551
3	Instruction_Reordering	8	Lymphatic endothelial cells	High	Article-defined	551
3	Instruction_Reordering	9	Adipocytes	High	Article-defined	551
3	Instruction_Reordering	10	Macrophages	High	Article-defined	551
3	Instruction_Reordering	11	Dendritic cells	Medium	Knowledge-based	551
3	Instruction_Reordering	12	Nerve cells	High	Article-defined	551
3	Instruction_Reordering	13	T cells	High	Article-defined	551
3	Minimalistic_Annotation	0	Fibroblast	High	Article-defined	789
3	Minimalistic_Annotation	1	Fibroblast	High	Article-defined	789
3	Minimalistic_Annotation	2	Skeletal muscle cell (fast-twitch)	High	Article-defined	789
3	Minimalistic_Annotation	3	Skeletal muscle cell (transitional)	High	Article-defined	789
3	Minimalistic_Annotation	4	Skeletal muscle cell (slow-twitch)	High	Article-defined	789
3	Minimalistic_Annotation	5	Endothelial cell	High	Article-defined	789
3	Minimalistic_Annotation	6	Satellite cell	High	Article-defined	789
3	Minimalistic_Annotation	7	Mural cell	High	Article-defined	789
3	Minimalistic_Annotation	8	Lymphatic endothelial cell	High	Article-defined	789
3	Minimalistic_Annotation	9	Adipocyte	High	Article-defined	789
3	Minimalistic_Annotation	10	Macrophage	High	Article-defined	789
3	Minimalistic_Annotation	11	Nerve cell	Medium	Knowledge-based	789
3	Minimalistic_Annotation	12	Nerve cell	Medium	Knowledge-based	789
3	Minimalistic_Annotation	13	T cell	High	Article-defined	789
3	Structural_Reformatting	0	Fibroblast (PDGFRA+)	High	Article-defined	1019
3	Structural_Reformatting	1	Fibroblast (MKX+)	High	Article-defined	1019
3	Structural_Reformatting	2	Skeletal muscle cell (Fast-twitch)	High	Article-defined	1019
3	Structural_Reformatting	3	Skeletal muscle cell (Transitional)	High	Article-defined	1019
3	Structural_Reformatting	4	Skeletal muscle cell (Slow-twitch)	High	Article-defined	1019
3	Structural_Reformatting	5	Endothelial cell	High	Article-defined	1019
3	Structural_Reformatting	6	Satellite cell	High	Article-defined	1019
3	Structural_Reformatting	7	Mural cell	High	Article-defined	1019
3	Structural_Reformatting	8	Lymphatic endothelial cell	High	Article-defined	1019
3	Structural_Reformatting	9	Adipocyte	High	Article-defined	1019
3	Structural_Reformatting	10	Macrophage	High	Article-defined	1019
3	Structural_Reformatting	11	T cell	Medium	Knowledge-based	1019
3	Structural_Reformatting	12	Nerve cell	Medium	Article-defined	1019
3	Terminology_Modification	0	Fibroblast (PDGFRA+)	Strong	Paper-referenced	732
3	Terminology_Modification	1	Fibroblast (MKX+)	Strong	Paper-referenced	732
3	Terminology_Modification	2	Fast-twitch skeletal muscle cell	Strong	Paper-referenced	732
3	Terminology_Modification	3	Transitional skeletal muscle cell	Strong	Paper-referenced	732
3	Terminology_Modification	4	Slow-twitch skeletal muscle cell	Strong	Paper-referenced	732
3	Terminology_Modification	5	Endothelial cell	Strong	Paper-referenced	732
3	Terminology_Modification	6	Satellite cell	Strong	Paper-referenced	732
3	Terminology_Modification	7	Mural cell	Strong	Paper-referenced	732
3	Terminology_Modification	8	Lymphatic endothelial cell	Strong	Paper-referenced	732
3	Terminology_Modification	9	Adipocyte	Strong	Paper-referenced	732
3	Terminology_Modification	10	Macrophage	Strong	Paper-referenced	732
3	Terminology_Modification	11	Unidentified	Tentative	Paper-referenced	732
3	Terminology_Modification	12	Nerve cell	Moderate	Paper-referenced	732
3	Terminology_Modification	13	T cell	Strong	Paper-referenced	732
3	original_response	0	PDGFRA+ fibroblasts	High	Article-defined	399
3	original_response	1	MKX+ fibroblasts	High	Article-defined	399
3	original_response	2	Fast-twitch skeletal muscle cells	High	Article-defined	399
3	original_response	3	Transitional skeletal muscle cells	High	Article-defined	399
3	original_response	4	Slow-twitch skeletal muscle cells	High	Article-defined	399
3	original_response	5	Vascular endothelial cells	High	Article-defined	399
3	original_response	6	Satellite cells	High	Article-defined	399
3	original_response	7	Mural cells	High	Article-defined	399
3	original_response	8	Lymphatic endothelial cells	High	Article-defined	399
3	original_response	9	Adipocytes	High	Article-defined	399
3	original_response	10	Macrophages	High	Article-defined	399
3	original_response	11	Dendritic cells	High	Article-defined	399
3	original_response	12	Nerve cells	High	Article-defined	399
3	original_response	13	T cells	High	Article-defined	399
