# Supplementary material for: scExtract: leveraging large language models for fully automated single-cell RNA-seq data annotation and prior-informed multi-dataset integration
Source: Genome Biol. 2025 Jun 19;26:174. doi: 10.1186/s13059-025-03639-x (PMC12178070; doi:10.1186/s13059-025-03639-x)
Supplement: Supplementary file 4 — Additional file 4. Table S3: Skin scRNA-seq datasets selected for atlas construction. [file 13059_2025_3639_MOESM4_ESM.xlsx]

## Sheet: Sheet1
Table S3: Skin scRNA-seq datasets selected for atlas construction
Dataset No.	Article	Journal	Approx cell number	Metadata	Raw Data	Comment	Status
sample0	Single cell transcriptional zonation of human psoriasis skin identifies an alternative immunoregulatory axis conducted by skin resident cells	Cell Death Dis.	24259	3control+3pso	GSE162183		1
sample1	Single-cell transcriptomics identifies an effectorness gradient shaping the response of CD4+ T cells to cytokines	Nat. Commun.	43112	All individuals were healthy males of 56.4 years	https://www.opentargets.org/projects/effectorness		1
sample2	Single cell and spatial sequencing define processes by which keratinocytes and fibroblasts amplify inflammatory responses in psoriasis	Nat. Commun.	90000	Fourteen patients with chronic plaque psoriasis and 11 healthy controls	GSE173706		1
sample3	Single-cell analysis of psoriasis resolution demonstrates an inflammatory fibroblast state targeted by IL-23 blockade	Nat. Commun.	164553	We sampled lesional skin at baseline (day 0, when we also obtained non-lesional biopsies) and at two early time points (day 3 and day 14 of treatment)	GSE228421	Downsample to 60k	1
sample4	Single-cell transcriptomes of the human skin reveal age-related loss of fibroblast priming	Communications Biology	15457	two younger (25 and 27 y/o) and three older (53, 69, and 70 y/o) donors	GSE130973		1
sample5	Developmental cell programs are co-opted in inflammatory skin disease	Science	500000	We analyzed human embryonic skin between 7 and 10 post-conception weeks, healthy adult skin surplus from mammoplasty surgery, and skin biopsies from patients affected by atopic dermatitis (AD) and psoriasis,	http://www.ebi.ac.uk/arrayexpress/experiments/E-MTAB-8142	Serve as reference	0
sample6	Single-cell analysis of human skin identifies CD14+ type 3 dendritic cells co-producing IL1B and IL23A in psoriasis	J. Exp. Med.	2000	2ad+2pso	GSE176509		1
sample7	Tyrosine phosphatase SHP2 exacerbates psoriasis-like skin inflammation in mice via ERK5-dependent NETosis	MedComm	~20000	2+2	GSE165021	Only murine	0
sample8	Highly Efficient, Massively-Parallel Single-Cell RNA-Seq Reveals Cellular States and Molecular Features of Human Skin Pathology	Immunity	38274	acne, n = 4; alopecia, n = 1; GA, n = 2; leprosy, n = 4; psoriasis, n = 5; normal skin, n = 3	GSE150672		1
sample9	A Single-Cell Transcriptomic Atlas of Human Skin Aging	Developmental cell		9 healthy individuals of different ages	https://ngdc.cncb.ac.cn/gsa-human/browse/HRA000395	No matrix	0
sample10	Single-Cell RNA Profiling of Human Skin Reveals Age-Related Loss of Dermal Sheath Cells and Their Contribution to a Juvenile Phenotype	Frontiers in Genetics	72048	7sample	PRJNA754272	No matrix	0
sample11	Transcriptional Programming of Normal and Inflamed Human Epidermis at Single-Cell Resolution	Cell Rep	92889	9 normal and 3 inflamed	EGAS00001002927	No matrix	0
sample12	Single-cell RNA sequencing of emigrating cells from human psoriasis skin and control normal skin	J Allergy Clin Immunol	23220	5hc+8pso	GSE151177		1
sample13	Single-cell RNA sequencing of psoriatic skin identifies pathogenic Tc17 cell subsets and reveals distinctions between CD8+ T cells in autoimmunity and cancer	J Allergy Clin Immunol	4575	5hc+11pso	GSE146264		1
sample14	Differential cell composition and split epidermal differentiation in human palm, sole, and hip skin	Cell report	10818	30 samples 10 of which were matched for hip and palm and 5 of which were matched for hip and sole	GSE202352		1
sample15	Single cell transcriptomics of human epidermis identifies basal stem cell transition states	Nat. Commun.	17553	5	GSE147482		1
sample16	Proprotein convertase subtilisin/kexin type 9 is a psoriasissusceptibility locus that is negatively related to IL36G	JCI Insight	~20000	psoriasis and healthy controls were obtained (n = 9)	GSE173706	Repetitive dataset	0
sample17	Single Cell Sequencing of Human Langerhans Cells Identifies Altered Gene Expression Profiles in Patients with Atopic Dermatitis	medrxiv	1677	primary epidermal LCs and dermal T cells isolated from skin biopsies of AD patients and healthy controls	GSE266239	No enough cells	0
sample18	Single-cell transcriptome analysis of human skin identifies novel fibroblast subpopulation and enrichment of immune subsets in atopic dermatitis	J Allergy Clin Immunol	47718	skin biopsy specimens from 5 patients with AD (4 lesional samples and 5 nonlesional samples) and 7 healthy control subjects	GSE147424		1
sample19	Single-cell transcriptomics combined with interstitial fluid proteomics defines cell type–specific immune regulation in atopic dermatitis	J Allergy Clin Immunol	60584	skin suction blistering samples from 8 AD patients and 8 HC individuals			1
sample20	Single-cell RNA sequencing defines disease-specific differences between chronic nodular prurigo and atopic dermatitis	J Allergy Clin Immunol	131875	skin biopsies from patients with chronic nodular prurigo (CNPG)	GSE222840	Downsample to 60k	1
